# Supplementary material for: TCR Triggering Induces the Formation of Lck–RACK1–Actinin-1 Multiprotein Network Affecting Lck Redistribution
Source: Front Immunol. 2016 Oct 27;7:449. doi: 10.3389/fimmu.2016.00449 (PMC5081367; doi:10.3389/fimmu.2016.00449)
Supplement: Supplementary file 2 [file table_1.xlsx]

## Sheet: 100 kDa
	unstimulated T-cells (100kDa)
	N	Unused	Total	%Cov	%Cov(50)	%Cov(95)	Accession	Name	Species
	4	14.14	14.14	32.7907	11.8605	11.7442	sp|Q8CJG0|AGO2_MOUSE	Protein argonaute-2 OS=Mus musculus GN=Eif2c2 PE=1 SV=2	MOUSE
	6	9.36	9.36	18.1132	9.43396	7.54717	sp|O35286|DHX15_MOUSE	Putative pre-mRNA-splicing factor ATP-dependent RNA helicase DHX15 OS=Mus musculus GN=Dhx15 PE=2 SV=2	MOUSE
	9	6.73	6.73	14.02	9.299	7.29614	sp|Q8VIJ6|SFPQ_MOUSE	Splicing factor, proline- and glutamine-rich OS=Mus musculus GN=Sfpq PE=1 SV=1	MOUSE
	10	6.66	6.66	20.458	10.687	7.93893	sp|Q61545|EWS_MOUSE	RNA-binding protein EWS OS=Mus musculus GN=Ewsr1 PE=1 SV=1	MOUSE
	11	3.98	3.98	14.3498	2.9148	2.9148	sp|Q7TPR4|ACTN1_MOUSE	Alpha-actinin-1 OS=Mus musculus GN=Actn1 PE=2 SV=1	MOUSE
	11	0	3.7	7.78509	2.85088	2.85088	sp|P57780|ACTN4_MOUSE	Alpha-actinin-4 OS=Mus musculus GN=Actn4 PE=1 SV=1	MOUSE
	13	2.64	2.64	8.38184	4.30733	2.56112	sp|Q8VDM6|HNRL1_MOUSE	Heterogeneous nuclear ribonucleoprotein U-like protein 1 OS=Mus musculus GN=Hnrnpul1 PE=1 SV=1	MOUSE
	15	1.7	1.7	16.2162	3.24324	3.24324	sp|Q91VR5|DDX1_MOUSE	ATP-dependent RNA helicase DDX1 OS=Mus musculus GN=Ddx1 PE=2 SV=1	MOUSE
	16	1.32	1.32	2.68116	0.869565	0	sp|O70133|DHX9_MOUSE	ATP-dependent RNA helicase A OS=Mus musculus GN=Dhx9 PE=1 SV=2	MOUSE
	stimulated T-cells (100kDa)
	N	Unused	Total	%Cov	%Cov(50)	%Cov(95)	Accession	Name	Species
	2	14.86	14.86	19.8837	13.4884	11.6279	sp|Q8CJG0|AGO2_MOUSE	Protein argonaute-2 OS=Mus musculus GN=Eif2c2 PE=1 SV=2	MOUSE
	6	5.7	5.7	13.8533	7.45052	7.45052	sp|Q8VDM6|HNRL1_MOUSE	Heterogeneous nuclear ribonucleoprotein U-like protein 1 OS=Mus musculus GN=Hnrnpul1 PE=1 SV=1	MOUSE
	8	4.47	4.47	15.5937	7.29614	4.00572	sp|Q8VIJ6|SFPQ_MOUSE	Splicing factor, proline- and glutamine-rich OS=Mus musculus GN=Sfpq PE=1 SV=1	MOUSE
	9	4	4	10.5381	3.36323	3.36323	sp|Q7TPR4|ACTN1_MOUSE	Alpha-actinin-1 OS=Mus musculus GN=Actn1 PE=2 SV=1	MOUSE
	9	0	4	8.55263	3.28947	3.28947	sp|P57780|ACTN4_MOUSE	Alpha-actinin-4 OS=Mus musculus GN=Actn4 PE=1 SV=1	MOUSE
	10	4	4	11.2977	5.03817	5.03817	sp|Q61545|EWS_MOUSE	RNA-binding protein EWS OS=Mus musculus GN=Ewsr1 PE=1 SV=1	MOUSE
	12	2.91	2.91	18.1132	4.27673	2.7673	sp|O35286|DHX15_MOUSE	Putative pre-mRNA-splicing factor ATP-dependent RNA helicase DHX15 OS=Mus musculus GN=Dhx15 PE=2 SV=2	MOUSE
	13	2.7	2.7	4.79549	4.79549	2.67983	sp|Q9CYA6|ZCHC8_MOUSE	Zinc finger CCHC domain-containing protein 8 OS=Mus musculus GN=Zcchc8 PE=2 SV=3	MOUSE
	14	2.28	2.28	9.96264	2.24159	2.24159	sp|Q8JZQ9|EIF3B_MOUSE	Eukaryotic translation initiation factor 3 subunit B OS=Mus musculus GN=Eif3b PE=1 SV=1	MOUSE
	Table Legends
	N: The rank of the specified protein relative to all other proteins in the list of detected proteins.
	Unused (ProtScore): A measure of the protein confidence for a detected protein, calculated from the peptide confidence for peptides from spectra that are not already completely “used” by higher scoring winning proteins.
	Total (ProtScore): A measure of the total amount of evidence for a detected protein. The Total ProtScore is calculated using all of the peptides detected for the protein. The Total ProtScore does not indicate the percent confidence for the identification of a protein.
	% Cov (Coverage): The percentage of matching amino acids from identified peptides having confidence greater than 0 divided by the total number of amino acids in the sequence.
	% Cov (50): The percentage of matching amino acids from identified peptides having confidence greater than or equal to 50% divided by the total number of amino acids in the sequence.
	% Cov (95): The percentage of matching amino acids from identified peptides having confidence greater than or equal to 95% divided by the total number of amino acids in the sequence.
	Accession: The accession number for the protein.
	Name: The name of the protein.
	Species: The species for this protein. Not all FASTA files have species, so this column may be blank. If “(contaminant)” is present, this protein came from the ABSciex_ContaminantDB FASTA file.

## Sheet: 70 kDa
	unstimulated T-cells (70kDa)
	N	Unused	Total	%Cov	%Cov(50)	%Cov(95)	Accession	Name	Species
	1	30.05	30.05	36.1635	29.2453	29.2453	sp|P29341|PABP1_MOUSE	Polyadenylate-binding protein 1 OS=Mus musculus GN=Pabpc1 PE=1 SV=1	MOUSE
	2	18.14	18.14	26.161	22.291	18.1115	sp|P63017|HSP7C_MOUSE	Heat shock cognate 71 kDa protein OS=Mus musculus GN=Hspa8 PE=1 SV=1	MOUSE
	3	16.4	16.4	28.292	18.9048	15.1239	sp|Q9D662|SC23B_MOUSE	Protein transport protein Sec23B OS=Mus musculus GN=Sec23b PE=2 SV=1	MOUSE
	5	12	12	13.3846	13.3846	13.3846	sp|Q501J6|DDX17_MOUSE	Probable ATP-dependent RNA helicase DDX17 OS=Mus musculus GN=Ddx17 PE=2 SV=1	MOUSE
	8	8.52	8.52	9.06344	9.06344	7.55287	sp|Q62167|DDX3X_MOUSE	ATP-dependent RNA helicase DDX3X OS=Mus musculus GN=Ddx3x PE=1 SV=3	MOUSE
	8	0	8.52	9.11854	9.11854	7.59878	sp|Q62095|DDX3Y_MOUSE	ATP-dependent RNA helicase DDX3Y OS=Mus musculus GN=Ddx3y PE=1 SV=2	MOUSE
	8	0	7.3	9.84849	7.57576	7.57576	sp|P16381|DDX3L_MOUSE	Putative ATP-dependent RNA helicase Pl10 OS=Mus musculus GN=D1Pas1 PE=1 SV=1	MOUSE
	9	8.12	8.12	17.1516	13.9357	12.2511	sp|Q64213|SF01_MOUSE	Splicing factor 1 OS=Mus musculus GN=Sf1 PE=1 SV=5	MOUSE
	11	8	8	11.3725	7.05882	7.05882	sp|Q01405|SC23A_MOUSE	Protein transport protein Sec23A OS=Mus musculus GN=Sec23a PE=1 SV=2	MOUSE
	13	6	6	14.0236	6.42202	6.42202	sp|Q8BMS1|ECHA_MOUSE	Trifunctional enzyme subunit alpha, mitochondrial OS=Mus musculus GN=Hadha PE=1 SV=1	MOUSE
	14	4.54	4.54	14.6487	8.22123	5.97907	sp|Q8C2Q3|RBM14_MOUSE	RNA-binding protein 14 OS=Mus musculus GN=Rbm14 PE=1 SV=1	MOUSE
	18	3.15	3.15	4.04463	4.04463	1.67364	sp|Q99LI7|CSTF3_MOUSE	Cleavage stimulation factor 77 kDa subunit OS=Mus musculus GN=Cstf3 PE=1 SV=1	MOUSE
	19	2.28	2.28	11.6041	1.70648	1.70648	sp|P26040|EZRI_MOUSE	Ezrin OS=Mus musculus GN=Ezr PE=1 SV=3	MOUSE
	19	0	2.28	9.77702	1.71527	1.71527	sp|P26043|RADI_MOUSE	Radixin OS=Mus musculus GN=Rdx PE=1 SV=2	MOUSE
	19	0	2.28	9.18544	1.7331	1.7331	sp|P26041|MOES_MOUSE	Moesin OS=Mus musculus GN=Msn PE=1 SV=3	MOUSE
	21	2	2	11.6152	2.54083	2.54083	sp|Q6NVF9|CPSF6_MOUSE	Cleavage and polyadenylation specificity factor subunit 6 OS=Mus musculus GN=Cpsf6 PE=1 SV=1	MOUSE
	22	2	2	11.797	3.15501	3.15501	sp|Q9D0E1|HNRPM_MOUSE	Heterogeneous nuclear ribonucleoprotein M OS=Mus musculus GN=Hnrnpm PE=1 SV=3	MOUSE
	stimulated T-cells (70kDa)
	N	Unused	Total	%Cov	%Cov(50)	%Cov(95)	Accession	Name	Species
	1	26.62	26.62	34.7484	24.2138	23.8994	sp|P29341|PABP1_MOUSE	Polyadenylate-binding protein 1 OS=Mus musculus GN=Pabpc1 PE=1 SV=1	MOUSE
	6	12.01	12.01	21.3622	16.4087	16.4087	sp|P63017|HSP7C_MOUSE	Heat shock cognate 71 kDa protein OS=Mus musculus GN=Hspa8 PE=1 SV=1	MOUSE
	7	10.5	10.5	23.4681	8.21382	8.21382	sp|Q9D662|SC23B_MOUSE	Protein transport protein Sec23B OS=Mus musculus GN=Sec23b PE=2 SV=1	MOUSE
	9	10	10	17.0769	11.6923	11.6923	sp|Q501J6|DDX17_MOUSE	Probable ATP-dependent RNA helicase DDX17 OS=Mus musculus GN=Ddx17 PE=2 SV=1	MOUSE
	12	8	8	8.78113	8.78113	8.78113	sp|Q8BMS1|ECHA_MOUSE	Trifunctional enzyme subunit alpha, mitochondrial OS=Mus musculus GN=Hadha PE=1 SV=1	MOUSE
	13	6	6	12.7106	8.42266	8.42266	sp|Q64213|SF01_MOUSE	Splicing factor 1 OS=Mus musculus GN=Sf1 PE=1 SV=5	MOUSE
	14	4.01	4.01	8.61027	4.07855	4.07855	sp|Q62167|DDX3X_MOUSE	ATP-dependent RNA helicase DDX3X OS=Mus musculus GN=Ddx3x PE=1 SV=3	MOUSE
	14	0	4.01	8.66261	4.10334	4.10334	sp|Q62095|DDX3Y_MOUSE	ATP-dependent RNA helicase DDX3Y OS=Mus musculus GN=Ddx3y PE=1 SV=2	MOUSE
	14	0	4.01	8.63636	4.09091	4.09091	sp|P16381|DDX3L_MOUSE	Putative ATP-dependent RNA helicase Pl10 OS=Mus musculus GN=D1Pas1 PE=1 SV=1	MOUSE
	16	3.05	3.05	16.6378	3.81282	1.55979	sp|P26041|MOES_MOUSE	Moesin OS=Mus musculus GN=Msn PE=1 SV=3	MOUSE
	16	0	2.1	21.2693	1.54374	1.54374	sp|P26043|RADI_MOUSE	Radixin OS=Mus musculus GN=Rdx PE=1 SV=2	MOUSE
	16	0	2	14.5051	1.53584	1.53584	sp|P26040|EZRI_MOUSE	Ezrin OS=Mus musculus GN=Ezr PE=1 SV=3	MOUSE
	19	2	2	9.31298	2.29008	2.29008	sp|Q61545|EWS_MOUSE	RNA-binding protein EWS OS=Mus musculus GN=Ewsr1 PE=1 SV=1	MOUSE
	20	2	2	5.70175	1.46199	1.46199	sp|Q9QXK7|CPSF3_MOUSE	Cleavage and polyadenylation specificity factor subunit 3 OS=Mus musculus GN=Cpsf3 PE=1 SV=1	MOUSE
	21	2	2	6.83403	2.37099	2.37099	sp|Q99LI7|CSTF3_MOUSE	Cleavage stimulation factor 77 kDa subunit OS=Mus musculus GN=Cstf3 PE=1 SV=1	MOUSE
	22	2	2	7.65472	2.28013	2.28013	sp|P35922|FMR1_MOUSE	Fragile X mental retardation protein 1 homolog OS=Mus musculus GN=Fmr1 PE=1 SV=1	MOUSE
	23	2	2	5.30612	2.17687	2.17687	sp|P51660|DHB4_MOUSE	Peroxisomal multifunctional enzyme type 2 OS=Mus musculus GN=Hsd17b4 PE=1 SV=3	MOUSE
	Table Legends
	N: The rank of the specified protein relative to all other proteins in the list of detected proteins.
	Unused (ProtScore): A measure of the protein confidence for a detected protein, calculated from the peptide confidence for peptides from spectra that are not already completely “used” by higher scoring winning proteins.
	Total (ProtScore): A measure of the total amount of evidence for a detected protein. The Total ProtScore is calculated using all of the peptides detected for the protein. The Total ProtScore does not indicate the percent confidence for the identification of a protein.
	% Cov (Coverage): The percentage of matching amino acids from identified peptides having confidence greater than 0 divided by the total number of amino acids in the sequence.
	% Cov (50): The percentage of matching amino acids from identified peptides having confidence greater than or equal to 50% divided by the total number of amino acids in the sequence.
	% Cov (95): The percentage of matching amino acids from identified peptides having confidence greater than or equal to 95% divided by the total number of amino acids in the sequence.
	Accession: The accession number for the protein.
	Name: The name of the protein.
	Species: The species for this protein. Not all FASTA files have species, so this column may be blank. If “(contaminant)” is present, this protein came from the ABSciex_ContaminantDB FASTA file.

## Sheet: 38 kDa
	unstimulated T-cells (38kDa)
	N	Unused	Total	%Cov	%Cov(50)	%Cov(95)	Accession	Name	Species
	9	14.05	14.05	50.7645	28.4404	28.4404	sp|P62141|PP1B_MOUSE	Serine/threonine-protein phosphatase PP1-beta catalytic subunit OS=Mus musculus GN=Ppp1cb PE=1 SV=3	MOUSE
	10	12.95	12.95	48.7738	31.0627	26.158	sp|P62482|KCAB2_MOUSE	Voltage-gated potassium channel subunit beta-2 OS=Mus musculus GN=Kcnab2 PE=1 SV=1	MOUSE
	12	12.01	12.01	35.4037	28.2609	28.2609	sp|Q9D1M0|SEC13_MOUSE	Protein SEC13 homolog OS=Mus musculus GN=Sec13 PE=2 SV=3	MOUSE
	14	8.92	8.92	36.3354	24.5342	22.0497	sp|O89100|GRAP2_MOUSE	GRB2-related adaptor protein 2 OS=Mus musculus GN=Grap2 PE=1 SV=1	MOUSE
	15	8.62	8.62	39.8148	19.1358	18.8272	sp|O35295|PURB_MOUSE	Transcriptional activator protein Pur-beta OS=Mus musculus GN=Purb PE=1 SV=3	MOUSE
	16	8.52	8.52	48.1172	33.0544	24.2678	sp|Q9D883|U2AF1_MOUSE	Splicing factor U2AF 35 kDa subunit OS=Mus musculus GN=U2af1 PE=1 SV=4	MOUSE
	17	8	8	69.9324	20.9459	20.9459	sp|P47911|RL6_MOUSE	60S ribosomal protein L6 OS=Mus musculus GN=Rpl6 PE=1 SV=3	MOUSE
	18	8	8	28.9231	16.3077	16.3077	sp|Q9QZD9|EIF3I_MOUSE	Eukaryotic translation initiation factor 3 subunit I OS=Mus musculus GN=Eif3i PE=1 SV=1	MOUSE
	19	7.52	7.52	23.7569	19.337	19.337	sp|Q61990|PCBP2_MOUSE	Poly(rC)-binding protein 2 OS=Mus musculus GN=Pcbp2 PE=1 SV=1	MOUSE
	20	7.15	7.15	35.7639	11.8056	11.4583	sp|P62996|TRA2B_MOUSE	Transformer-2 protein homolog beta OS=Mus musculus GN=Tra2b PE=1 SV=1	MOUSE
	25	4.66	4.66	45.641	12.5641	7.69231	sp|Q9D7N3|RT09_MOUSE	28S ribosomal protein S9, mitochondrial OS=Mus musculus GN=Mrps9 PE=1 SV=2	MOUSE
	26	4	5.52	16.2921	16.2921	16.2921	sp|P60335|PCBP1_MOUSE	Poly(rC)-binding protein 1 OS=Mus musculus GN=Pcbp1 PE=1 SV=1	MOUSE
	27	4	4	30.4795	11.9863	11.9863	sp|Q61937|NPM_MOUSE	Nucleophosmin OS=Mus musculus GN=Npm1 PE=1 SV=1	MOUSE
	28	4	4	31.9392	10.2662	10.2662	sp|Q61792|LASP1_MOUSE	LIM and SH3 domain protein 1 OS=Mus musculus GN=Lasp1 PE=1 SV=1	MOUSE
	31	3.64	11.52	33.3333	25.7576	25.7576	sp|P62137|PP1A_MOUSE	Serine/threonine-protein phosphatase PP1-alpha catalytic subunit OS=Mus musculus GN=Ppp1ca PE=1 SV=1	MOUSE
	32	3.3	3.3	31.8612	12.9338	12.9338	sp|P14869|RLA0_MOUSE	60S acidic ribosomal protein P0 OS=Mus musculus GN=Rplp0 PE=1 SV=3	MOUSE
	33	3.05	3.05	13.5838	5.20231	4.91329	sp|Q9WUM5|SUCA_MOUSE	Succinyl-CoA ligase [GDP-forming] subunit alpha, mitochondrial OS=Mus musculus GN=Suclg1 PE=1 SV=4	MOUSE
	35	3	3	31.1978	7.79944	3.62117	sp|Q9CXW2|RT22_MOUSE	28S ribosomal protein S22, mitochondrial OS=Mus musculus GN=Mrps22 PE=2 SV=1	MOUSE
	36	2.09	2.09	20.9375	4.6875	4.6875	sp|Q8BJZ4|RT35_MOUSE	28S ribosomal protein S35, mitochondrial OS=Mus musculus GN=Mrps35 PE=2 SV=2	MOUSE
	38	2.01	2.01	42.3664	6.10687	6.10687	sp|Q9R0U0|SRS10_MOUSE	Serine/arginine-rich splicing factor 10 OS=Mus musculus GN=Srsf10 PE=1 SV=2	MOUSE
	41	2	2	23.4604	2.24829	2.24829	sp|Q8VDN2|AT1A1_MOUSE	Sodium/potassium-transporting ATPase subunit alpha-1 OS=Mus musculus GN=Atp1a1 PE=1 SV=1	MOUSE
	41	0	2	19.2157	2.2549	2.2549	sp|Q6PIE5|AT1A2_MOUSE	Sodium/potassium-transporting ATPase subunit alpha-2 OS=Mus musculus GN=Atp1a2 PE=1 SV=1	MOUSE
	41	0	2	20.3356	2.27048	2.27048	sp|Q6PIC6|AT1A3_MOUSE	Sodium/potassium-transporting ATPase subunit alpha-3 OS=Mus musculus GN=Atp1a3 PE=1 SV=1	MOUSE
	41	0	2	19.186	2.22868	2.22868	sp|Q9WV27|AT1A4_MOUSE	Sodium/potassium-transporting ATPase subunit alpha-4 OS=Mus musculus GN=Atp1a4 PE=1 SV=2	MOUSE
	42	2	2	44.6483	10.0917	10.0917	sp|P35550|FBRL_MOUSE	rRNA 2'-O-methyltransferase fibrillarin OS=Mus musculus GN=Fbl PE=1 SV=2	MOUSE
	43	2	2	20.8333	3.57143	3.57143	sp|Q9JKF7|RM39_MOUSE	39S ribosomal protein L39, mitochondrial OS=Mus musculus GN=Mrpl39 PE=2 SV=3	MOUSE
	45	2	2	14.0888	1.99081	1.99081	sp|Q64213|SF01_MOUSE	Splicing factor 1 OS=Mus musculus GN=Sf1 PE=1 SV=5	MOUSE
	46	2	2	25.2492	4.31894	4.31894	sp|P10711|TCEA1_MOUSE	Transcription elongation factor A protein 1 OS=Mus musculus GN=Tcea1 PE=1 SV=2	MOUSE
	47	2	2	12.2699	4.29448	4.29448	sp|Q8BMS9|RASF2_MOUSE	Ras association domain-containing protein 2 OS=Mus musculus GN=Rassf2 PE=2 SV=1	MOUSE
	48	2	2	10.5769	3.52564	3.52564	sp|Q64012|RALY_MOUSE	RNA-binding protein Raly OS=Mus musculus GN=Raly PE=1 SV=2	MOUSE
	49	2	2	14.6853	6.29371	6.29371	sp|P47753|CAZA1_MOUSE	F-actin-capping protein subunit alpha-1 OS=Mus musculus GN=Capza1 PE=1 SV=4	MOUSE
	50	2	2	23.301	8.09061	8.09061	sp|P63330|PP2AA_MOUSE	Serine/threonine-protein phosphatase 2A catalytic subunit alpha isoform OS=Mus musculus GN=Ppp2ca PE=1 SV=1	MOUSE
	50	0	2	23.301	8.09061	8.09061	sp|P62715|PP2AB_MOUSE	Serine/threonine-protein phosphatase 2A catalytic subunit beta isoform OS=Mus musculus GN=Ppp2cb PE=1 SV=1	MOUSE
	51	2	2	25.2366	5.36278	5.36278	sp|P28352|APEX1_MOUSE	DNA-(apurinic or apyrimidinic site) lyase OS=Mus musculus GN=Apex1 PE=1 SV=2	MOUSE
	53	2	2	23.8095	6.25	6.25	sp|Q99N96|RM01_MOUSE	39S ribosomal protein L1, mitochondrial OS=Mus musculus GN=Mrpl1 PE=1 SV=2	MOUSE
	54	2	2	9.52381	5.19481	5.19481	sp|P10126|EF1A1_MOUSE	Elongation factor 1-alpha 1 OS=Mus musculus GN=Eef1a1 PE=1 SV=3	MOUSE
	56	2	2	10.1818	6.90909	6.90909	sp|P97760|RPB3_MOUSE	DNA-directed RNA polymerase II subunit RPB3 OS=Mus musculus GN=Polr2c PE=2 SV=1	MOUSE
	58	1.7	1.7	18.2857	5.42857	5.42857	sp|O54833|CSK22_MOUSE	Casein kinase II subunit alpha' OS=Mus musculus GN=Csnk2a2 PE=2 SV=1	MOUSE
	59	1.7	1.7	18.8202	3.37079	3.37079	sp|Q9D0M1|KPRA_MOUSE	Phosphoribosyl pyrophosphate synthase-associated protein 1 OS=Mus musculus GN=Prpsap1 PE=1 SV=1	MOUSE
	stimulated T-cells (38kDa)
	N	Unused	Total	%Cov	%Cov(50)	%Cov(95)	Accession	Name	Species
	8	16	16	45.8716	33.3333	33.3333	sp|P62141|PP1B_MOUSE	Serine/threonine-protein phosphatase PP1-beta catalytic subunit OS=Mus musculus GN=Ppp1cb PE=1 SV=3	MOUSE
	11	12.4	12.4	52.1605	30.2469	28.3951	sp|O35295|PURB_MOUSE	Transcriptional activator protein Pur-beta OS=Mus musculus GN=Purb PE=1 SV=3	MOUSE
	12	12	12	29.8137	28.2609	28.2609	sp|Q9D1M0|SEC13_MOUSE	Protein SEC13 homolog OS=Mus musculus GN=Sec13 PE=2 SV=3	MOUSE
	13	10	10	27.248	19.6185	19.6185	sp|P62482|KCAB2_MOUSE	Voltage-gated potassium channel subunit beta-2 OS=Mus musculus GN=Kcnab2 PE=1 SV=1	MOUSE
	16	6.04	6.04	32.0513	7.69231	7.69231	sp|Q9D7N3|RT09_MOUSE	28S ribosomal protein S9, mitochondrial OS=Mus musculus GN=Mrps9 PE=1 SV=2	MOUSE
	18	6	6	42.2053	16.3498	16.3498	sp|Q61792|LASP1_MOUSE	LIM and SH3 domain protein 1 OS=Mus musculus GN=Lasp1 PE=1 SV=1	MOUSE
	19	6	6	23.9884	12.4277	12.4277	sp|Q9WUM5|SUCA_MOUSE	Succinyl-CoA ligase [GDP-forming] subunit alpha, mitochondrial OS=Mus musculus GN=Suclg1 PE=1 SV=4	MOUSE
	20	6	6	20.6154	13.2308	13.2308	sp|Q9QZD9|EIF3I_MOUSE	Eukaryotic translation initiation factor 3 subunit I OS=Mus musculus GN=Eif3i PE=1 SV=1	MOUSE
	21	4.37	4.37	40.2778	13.8889	10.4167	sp|P62996|TRA2B_MOUSE	Transformer-2 protein homolog beta OS=Mus musculus GN=Tra2b PE=1 SV=1	MOUSE
	24	4	4	57.7703	8.44595	8.44595	sp|P47911|RL6_MOUSE	60S ribosomal protein L6 OS=Mus musculus GN=Rpl6 PE=1 SV=3	MOUSE
	27	4	4	17.9916	13.3891	13.3891	sp|Q9D883|U2AF1_MOUSE	Splicing factor U2AF 35 kDa subunit OS=Mus musculus GN=U2af1 PE=1 SV=4	MOUSE
	29	4	4	9.94475	9.94475	9.94475	sp|Q61990|PCBP2_MOUSE	Poly(rC)-binding protein 2 OS=Mus musculus GN=Pcbp2 PE=1 SV=1	MOUSE
	29	0	2	25.0674	5.39084	5.39084	sp|P57722|PCBP3_MOUSE	Poly(rC)-binding protein 3 OS=Mus musculus GN=Pcbp3 PE=2 SV=3	MOUSE
	29	0	2	9.26966	5.61798	5.61798	sp|P60335|PCBP1_MOUSE	Poly(rC)-binding protein 1 OS=Mus musculus GN=Pcbp1 PE=1 SV=1	MOUSE
	30	3.1	3.1	34.2949	10.2564	3.52564	sp|Q64012|RALY_MOUSE	RNA-binding protein Raly OS=Mus musculus GN=Raly PE=1 SV=2	MOUSE
	33	2	2	46.1832	6.10687	6.10687	sp|Q9R0U0|SRS10_MOUSE	Serine/arginine-rich splicing factor 10 OS=Mus musculus GN=Srsf10 PE=1 SV=2	MOUSE
	34	2	2	21.1356	3.78549	3.78549	sp|P14869|RLA0_MOUSE	60S acidic ribosomal protein P0 OS=Mus musculus GN=Rplp0 PE=1 SV=3	MOUSE
	35	2	2	17.7489	5.19481	5.19481	sp|P10126|EF1A1_MOUSE	Elongation factor 1-alpha 1 OS=Mus musculus GN=Eef1a1 PE=1 SV=3	MOUSE
	36	2	2	20.979	6.29371	6.29371	sp|P47753|CAZA1_MOUSE	F-actin-capping protein subunit alpha-1 OS=Mus musculus GN=Capza1 PE=1 SV=4	MOUSE
	37	2	2	27.1386	4.12979	4.12979	sp|P07356|ANXA2_MOUSE	Annexin A2 OS=Mus musculus GN=Anxa2 PE=1 SV=2	MOUSE
	40	2	2	17.8125	2.8125	2.8125	sp|Q8R010|AIMP2_MOUSE	Aminoacyl tRNA synthase complex-interacting multifunctional protein 2 OS=Mus musculus GN=Aimp2 PE=1 SV=1	MOUSE
	42	2	2	18.4932	7.19178	7.19178	sp|Q61937|NPM_MOUSE	Nucleophosmin OS=Mus musculus GN=Npm1 PE=1 SV=1	MOUSE
	43	2	2	11.3565	5.36278	5.36278	sp|P28352|APEX1_MOUSE	DNA-(apurinic or apyrimidinic site) lyase OS=Mus musculus GN=Apex1 PE=1 SV=2	MOUSE
	46	1.7	1.7	19.0184	4.29448	4.29448	sp|Q8BMS9|RASF2_MOUSE	Ras association domain-containing protein 2 OS=Mus musculus GN=Rassf2 PE=2 SV=1	MOUSE
	Table Legends
	N: The rank of the specified protein relative to all other proteins in the list of detected proteins.
	Unused (ProtScore): A measure of the protein confidence for a detected protein, calculated from the peptide confidence for peptides from spectra that are not already completely “used” by higher scoring winning proteins.
	Total (ProtScore): A measure of the total amount of evidence for a detected protein. The Total ProtScore is calculated using all of the peptides detected for the protein. The Total ProtScore does not indicate the percent confidence for the identification of a protein.
	% Cov (Coverage): The percentage of matching amino acids from identified peptides having confidence greater than 0 divided by the total number of amino acids in the sequence.
	% Cov (50): The percentage of matching amino acids from identified peptides having confidence greater than or equal to 50% divided by the total number of amino acids in the sequence.
	% Cov (95): The percentage of matching amino acids from identified peptides having confidence greater than or equal to 95% divided by the total number of amino acids in the sequence.
	Accession: The accession number for the protein.
	Name: The name of the protein.
	Species: The species for this protein. Not all FASTA files have species, so this column may be blank. If “(contaminant)” is present, this protein came from the ABSciex_ContaminantDB FASTA file.
